# Supplementary material for: Quantitative Assessment of Soluble Carbohydrates in Two Panels of Pulses (Phaseolus vulgaris and Pisum sativum) Using Ultrasound-Assisted Extraction (UAE) and HPLC
Source: Foods. 2026 Jan 21;15(2):391. doi: 10.3390/foods15020391 (PMC12841103; doi:10.3390/foods15020391)
Supplement: Supplementary file 1 [file foods-15-00391-s001.zip]

Archive with 7 entries (7 files):
- Supplementary figure 1.pdf
- Supplementary figure 2.pdf
- Supplementary Table 1.pdf
- Supplementary Table 2.pdf
- Supplementary Table 3.pdf
- Supplementary Table 4.pdf
- Supplementary Table 5.pdf
